# Supplementary material for: PSEN1 His214Asn Mutation in a Korean Patient with Familial EOAD and the Importance of Histidine–Tryptophan Interactions in TM-4 Stability
Source: Int J Mol Sci. 2023 Dec 21;25(1):116. doi: 10.3390/ijms25010116 (PMC10778985; doi:10.3390/ijms25010116)
Supplement: Supplementary file 1 [file ijms-25-00116-s001.zip]

Archive with 1 entries (1 files):
- ijms-2769595-supplementary.pdf
